# Supplementary material for: Blood-Based Lipidomics Approach to Evaluate Biomarkers Associated With Response to Olanzapine, Risperidone, and Quetiapine Treatment in Schizophrenia Patients
Source: Front Psychiatry. 2018 May 25;9:209. doi: 10.3389/fpsyt.2018.00209 (PMC5982405; doi:10.3389/fpsyt.2018.00209)
Supplement: Supplementary file 3 [file Table_3.XLSX]

## Sheet: Plan1
Risperidone
Compound, False Discovery Rate	Compound ID	Description	Mass error (ppm)
748.4498m/z, ≤ 1%	74380491	Erythromycin E	2.64714
782.5679m/z, ≤ 5%	123062050	PE(19:1(9Z)/18:0)	1.15438
	4266266	PC(16:0/18:1(9Z))	1.15438
	123060817	PC(17:1(9Z)/17:0)	1.15438
	160779851	PC(18:1(11Z)/16:0)	1.15438
	123060685	PC(14:1(9Z)/20:0)	1.15438
	123062095	PE(20:1(11Z)/17:0)	1.15438
	123061825	PE(17:1(9Z)/20:0)	1.15438
	7983371	PC(18:1(9Z)/16:0)	1.15438
	123062290	PE(22:1(11Z)/15:0)	1.15438
	123061048	PC(19:1(9Z)/15:0)	1.15438
	123060736	PC(15:1(9Z)/19:0)	1.15438
	123061891	PE(18:1(9Z)/19:0)	1.15438
	123060771	PC(16:1(9Z)/18:0)	1.15438
	123061292	PC(22:1(11Z)/12:0)	1.15438
	123061095	PC(20:1(11Z)/14:0)	1.15438
	123061746	PE(15:1(9Z)/22:0)	1.15438
	123061780	PE(16:1(9Z)/21:0)	1.15438
	123062241	PE(21:0/16:1(9Z))	1.15438
	7983063	PC(16:0/18:1(11Z))	1.15438
	7983062	PC(16:0/18:1(11E))	1.15438
	123061877	PE(18:0/19:1(9Z))	1.15438
	123062021	PE(19:0/18:1(9Z))	1.15438
	123060707	PC(15:0/19:1(9Z))	1.15438
	123061716	PE(15:0/22:1(11Z))	1.15438
	123061798	PE(17:0/20:1(11Z))	1.15438
	123060623	PC(12:0/22:1(11Z))	1.15438
	7983068	PC(16:0/18:1(9E))	1.15438
	123062264	PE(22:0/15:1(9Z))	1.15438
	7983066	PC(16:0/18:1(6Z))	1.15438
	7983065	PC(16:0/18:1(6E))	1.15438
	123061075	PC(20:0/14:1(9Z))	1.15438
	123060660	PC(14:0/20:1(11Z))	1.15438
	7983231	PC(18:0/16:1(9Z))	1.15438
	123062075	PE(20:0/17:1(9Z))	1.15438
	123060791	PC(17:0/17:1(9Z))	1.15438
771.5164m/z, ≤ 5%	123064003	PG(15:1(9Z)/19:0)	2.26774
	123064787	PG(18:1(9Z)/16:0)	2.26774
	123064081	PG(17:1(9Z)/17:0)	2.26774
	4266287	PG(16:0/18:1(9Z))	2.26774
	123064355	PG(20:1(11Z)/14:0)	2.26774
	123064036	PG(16:1(9Z)/18:0)	2.26774
	123063952	PG(14:1(9Z)/20:0)	2.26774
	123064550	PG(22:1(11Z)/12:0)	2.26774
	123064309	PG(19:1(9Z)/15:0)	2.26774
	123063927	PG(14:0/20:1(11Z))	2.26774
	123064282	PG(19:0/15:1(9Z))	2.26774
	123064056	PG(17:0/17:1(9Z))	2.26774
	123064712	PG(18:0/16:1(9Z))	2.26774
	123063890	PG(12:0/22:1(11Z))	2.26774
	123064336	PG(20:0/14:1(9Z))	2.26774
	123063974	PG(15:0/19:1(9Z))	2.26774
	14714380	PG(16:0/18:1(11Z))	2.26774
	160780068	PG(16:0/18:1(9Z))	2.26774
1198.3005m/z, ≤ 5%	85292178	Cyanidin 3-(6''-caffeyl-2'''-sinapylsambubioside)-5-(6-malonylglucoside)	-0.228721
	85292323	Delphinidin 3-[2-(6-feruloylglucoside)-6-p-coumaroylglucoside]-5-(6-malonylglucoside)	-0.228721
770.5717m/z, ≤ 0,1 %	123062448	PE(18:0/20:3(8Z,11Z,14Z))	2.9189
	123062078	PE(20:0/18:3(9Z,12Z,15Z))	2.9189
	123062077	PE(20:0/18:3(6Z,9Z,12Z))	2.9189
768.5519m/z, ≤ 5%	123060815	PC(17:1(9Z)/16:0)	0.764188
	123060768	PC(16:1(9Z)/17:0)	0.764188
	123062047	PE(19:1(9Z)/17:0)	0.764188
	123062093	PE(20:1(11Z)/16:0)	0.764188
	123061094	PC(20:1(11Z)/13:0)	0.764188
	123061823	PE(17:1(9Z)/19:0)	0.764188
	123061693	PE(14:1(9Z)/22:0)	0.764188
	123061745	PE(15:1(9Z)/21:0)	0.764188
	14714011	PE(18:1(9Z)/18:0)	0.764188
	123062288	PE(22:1(11Z)/14:0)	0.764188
	123061046	PC(19:1(9Z)/14:0)	0.764188
	123060730	PC(15:1(9Z)/18:0)	0.764188
	123060886	PC(18:1(9Z)/15:0)	0.764188
	123060683	PC(14:1(9Z)/19:0)	0.764188
	123061775	PE(16:1(9Z)/20:0)	0.764188
	14714290	PE-NMe2(18:1(9Z)/16:0)	0.764188
	123060703	PC(15:0/18:1(9Z))	0.764188
	14714262	PE(18:0/18:1(7Z))	0.764188
	123061665	PE(14:0/22:1(11Z))	0.764188
	7983028	PC(15:0/18:1(11Z))	0.764188
	123060872	PC(18:0/15:1(9Z))	0.764188
	14714282	PE-NMe2(16:0/18:1(9Z))	0.764188
	123062073	PE(20:0/16:1(9Z))	0.764188
	14714273	PE(16:0/20:1(11Z))	0.764188
	123060659	PC(14:0/19:1(9Z))	0.764188
	123061019	PC(19:0/14:1(9Z))	0.764188
	7983058	PC(16:0/17:1(9Z))	0.764188
	123060790	PC(17:0/16:1(9Z))	0.764188
	123062262	PE(22:0/14:1(9Z))	0.764188
	14713997	PE(18:0/18:1(9Z))	0.764188
	123060641	PC(13:0/20:1(11Z))	0.764188
	123062019	PE(19:0/17:1(9Z))	0.764188
	123062239	PE(21:0/15:1(9Z))	0.764188
	123061797	PE(17:0/19:1(9Z))	0.764188
851.5682m/z, ≤ 5%	123065714	PI(22:1(11Z)/13:0)	4.45146
	123065245	PI(17:1(9Z)/18:0)	4.45146
	123065167	PI(15:1(9Z)/20:0)	4.45146
	123065138	PI(15:0/20:1(11Z))	4.45146
	123065201	PI(16:1(9Z)/19:0)	4.45146
	123065473	PI(19:1(9Z)/16:0)	4.45146
	123065314	PI(18:1(9Z)/17:0)	4.45146
	123065519	PI(20:1(11Z)/15:0)	4.45146
	123065120	PI(14:1(9Z)/21:0)	4.45146
	123065076	PI(13:0/22:1(11Z))	4.45146
	123065883	PI(17:0/18:1(9Z))	4.45146
	123065665	PI(21:0/14:1(9Z))	4.45146
	123065445	PI(19:0/16:1(9Z))	4.45146
	123065300	PI(18:0/17:1(9Z))	4.45146
	123065500	PI(20:0/15:1(9Z))	4.45146
	123065183	PI(16:0/19:1(9Z))	4.45146
874.6663m/z, ≤ 1%	123061482	PC(O-20:0/22:4(7Z,10Z,13Z,16Z))	0.287972
909.6957m/z, ≤ 5%	160780485	22:0-Glc-Cholesterol	1.43279
826.6667m/z, ≤ 5%	7983860	PC(O-18:0/20:0)	0.857155
	7983823	PC(O-16:0/22:0)	0.857155
	123062574	PE(O-20:0/21:0)	0.857155
	123061465	PC(O-20:0/18:0)	0.857155
1578.1972m/z, ≤ 5%	123064929	PG(P-16:0/22:1(11Z))	2.32623
	123064951	PG(P-18:0/20:1(11Z))	2.32623
	123064972	PG(P-20:0/18:1(9Z))	2.32623
	123064827	PG(O-16:0/22:2(13Z,16Z))	2.32623
	123064846	PG(O-18:0/20:2(11Z,14Z))	2.32623
	123064864	PG(O-20:0/18:2(9Z,12Z))	2.32623
883.5129m/z, ≤ 5%	LMFA03020074	Leukotriene E3	-4.71593
728.5202m/z, ≤ 5%	7983745	PC(9:0/21:0)	0.200636
	123062499	PE(13:0/20:0)	0.200636
	7982968	PC(14:0/16:0)	0.200636
	123062427	PE(20:0/13:0)	0.200636
	123062432	PE(19:0/14:0)	0.200636
	7982903	PC(11:0/19:0)	0.200636
	7982925	PC(12:0/18:0)	0.200636
	7983047	PC(16:0/14:0)	0.200636
	123061659	PE(14:0/19:0)	0.200636
	123061623	PE(12:0/21:0)	0.200636
	7983456	PC(19:0/11:0)	0.200636
	123062479	PE(15:0/18:0)	0.200636
	7983017	PC(15:0/15:0)	0.200636
	7983189	PC(17:0/13:0)	0.200636
	123062473	PE(16:0/17:0)	0.200636
	123061788	PE(17:0/16:0)	0.200636
	7982882	PC(10:0/20:0)	0.200636
	123062416	PE(21:0/12:0)	0.200636
	14714297	PE-NMe(16:0/16:0)	0.200636
	123061869	PE(18:0/15:0)	0.200636
	7982948	PC(13:0/17:0)	0.200636
	7983223	PC(18:0/12:0)	0.200636
	7983482	PC(20:0/10:0)	0.200636
645.4850m/z, ≤ 5%	123067151	PA(O-16:0/17:2(9Z,12Z))	-0.52259
	123067268	PA(P-18:0/15:1(9Z))	-0.52259
	123067245	PA(P-16:0/17:1(9Z))	-0.52259
