# Supplementary material for: Blood-Based Lipidomics Approach to Evaluate Biomarkers Associated With Response to Olanzapine, Risperidone, and Quetiapine Treatment in Schizophrenia Patients
Source: Front Psychiatry. 2018 May 25;9:209. doi: 10.3389/fpsyt.2018.00209 (PMC5982405; doi:10.3389/fpsyt.2018.00209)
Supplement: Supplementary Tables 2–4 — List of compounds (FDR was <5%) associated to the medication effectiveness. Non-identified m/z signals are provided in Supplementary Table 5. [file Table_4.XLSX]

## Sheet: Plan1
Quetiapine
Compound, False Discovery Rate	Compound ID	Description	Mass error (ppm)
674.5365n, ≤ 5%	49703630	SM(d18:1/14:0)	0.348514
	123068746	SM(d16:1/16:0)	0.348514
807.5787n, ≤ 5%	7983294	PC(18:0/20:5(9Z,11Z,13Z,15Z,17Z))	1.08082
833.5935n, ≤ 5%	123061395	PC(22:6(4Z,7Z,10Z,13Z,16Z,19Z)/18:0)	0.0577379
	7983310	PC(18:0/22:6(9Z,11Z,13Z,15Z,17Z,19))	0.0577379
	7983308	PC(18:0/22:6(4Z,7Z,10Z,13Z,16Z,19Z))	0.0577379
771.5400n, ≤ 5%	123063761	PS(P-16:0/20:2(11Z,14Z))	-1.83755
	123063723	PS(O-16:0/20:3(8Z,11Z,14Z))	-1.83755
	123063781	PS(P-18:0/18:2(9Z,12Z))	-1.83755
	123063677	PS(O-18:0/18:3(6Z,9Z,12Z))	-1.83755
797.5561n, ≤ 5%	123067363	PC(16:0/20:4(5Z,8Z,10E,14Z)(12OH[S]))	-1.20315
	123067364	PC(16:0/20:4(6E,8Z,11Z,14Z)(5OH[S]))	-1.20315
703.5131n, ≤ 1%	123061731	PE(15:1(9Z)/18:0)	-3.00739
	123062088	PE(20:1(11Z)/13:0)	-3.00739
	123061813	PE(17:1(9Z)/16:0)	-3.00739
	123061884	PE(18:1(9Z)/15:0)	-3.00739
	123062041	PE(19:1(9Z)/14:0)	-3.00739
	123061767	PE(16:1(9Z)/17:0)	-3.00739
	123061684	PE(14:1(9Z)/19:0)	-3.00739
	123062472	PE(16:0/17:1(9Z))	-3.00739
	123061642	PE(13:0/20:1(11Z))	-3.00739
	123061870	PE(18:0/15:1(9Z))	-3.00739
	123062015	PE(19:0/14:1(9Z))	-3.00739
	123061789	PE(17:0/16:1(9Z))	-3.00739
	123061660	PE(14:0/19:1(9Z))	-3.00739
	123061704	PE(15:0/18:1(9Z))	-3.00739
704.5824n, ≤ 5%	7850647	SM(d18:0/16:0)	-1.14889
840.5693m/z, ≤ 5%	123063162	PS(19:1(9Z)/19:0)	-3.88641
	123063396	PS(22:1(11Z)/16:0)	-3.88641
	123063204	PS(20:1(11Z)/18:0)	-3.88641
	123063622	PS(18:1(9Z)/20:0)	-3.88641
	123062887	PS(16:1(9Z)/22:0)	-3.88641
	123062937	PS(17:1(9Z)/21:0)	-3.88641
	123063132	PS(19:0/19:1(9Z))	-3.88641
	123063371	PS(22:0/16:1(9Z))	-3.88641
	123063626	PS(18:0/20:1(11Z))	-3.88641
	123063616	PS(20:0/18:1(9Z))	-3.88641
	123063348	PS(21:0/17:1(9Z))	-3.88641
	123062864	PS(16:0/22:1(11Z))	-3.88641
778.5328m/z, ≤ 5%	123060934	PC(18:3(6Z,9Z,12Z)/16:0)	-3.80755
	160779897	PC(20:3(5Z,8Z,11Z)/14:0)	-3.80755
	123061942	PE(18:3(6Z,9Z,12Z)/19:0)	-3.80755
	123062156	PE(20:3(8Z,11Z,14Z)/17:0)	-3.80755
	123060965	PC(18:3(9Z,12Z,15Z)/16:0)	-3.80755
	123061970	PE(18:3(9Z,12Z,15Z)/19:0)	-3.80755
	123061156	PC(20:3(8Z,11Z,14Z)/14:0)	-3.80755
	123062126	PE(20:2(11Z,14Z)/17:1(9Z))	-3.80755
	123061856	PE(17:2(9Z,12Z)/20:1(11Z))	-3.80755
	123060908	PC(18:2(9Z,12Z)/16:1(9Z))	-3.80755
	123060848	PC(17:2(9Z,12Z)/17:1(9Z))	-3.80755
	123061126	PC(20:2(11Z,14Z)/14:1(9Z))	-3.80755
	123062322	PE(22:2(13Z,16Z)/15:1(9Z))	-3.80755
	123061914	PE(18:2(9Z,12Z)/19:1(9Z))	-3.80755
784.5837m/z, ≤ 5%	7983459	PC(19:0/15:0)	1.30854
	7982953	PC(13:0/21:0)	1.30854
	7983032	PC(15:0/19:0)	1.30854
	7982992	PC(14:0/20:0)	1.30854
	7982887	PC(10:0/24:0)	1.30854
	123061876	PE(18:0/19:0)	1.30854
	7982933	PC(12:0/22:0)	1.30854
	7982907	PC(11:0/23:0)	1.30854
	7983194	PC(17:0/17:0)	1.30854
	7983060	PC(16:0/18:0)	1.30854
	7983229	PC(18:0/16:0)	1.30854
	123061757	PE(16:0/21:0)	1.30854
	7983551	PC(21:0/13:0)	1.30854
	7983487	PC(20:0/14:0)	1.30854
	123061715	PE(15:0/22:0)	1.30854
	7983569	PC(22:0/12:0)	1.30854
	123062240	PE(21:0/16:0)	1.30854
	123062263	PE(22:0/15:0)	1.30854
	14714304	PE-NMe(18:0/18:0)	1.30854
	14714028	PE(17:0/20:0)	1.30854
	123062430	PE(19:0/18:0)	1.30854
	123062074	PE(20:0/17:0)	1.30854
184.0737m/z, ≤ 5%	7982836	2-amino-heptanoic acid	1.56225
	7982834	2R-aminoheptanoic acid	1.56225
	7982835	2S-aminoheptanoic acid	1.56225
770.5109m/z, ≤ 5%	123062287	PE(22:1(11Z)/13:0)	1.70103
	123060677	PC(14:1(9Z)/18:0)	1.70103
	123061773	PE(16:1(9Z)/19:0)	1.70103
	123062091	PE(20:1(11Z)/15:0)	1.70103
	123060813	PC(17:1(9Z)/15:0)	1.70103
	123061817	PE(17:1(9Z)/18:0)	1.70103
	123060767	PC(16:1(9Z)/16:0)	1.70103
	123061886	PE(18:1(9Z)/17:0)	1.70103
	7983369	PC(18:1(9Z)/14:0)	1.70103
	123060727	PC(15:1(9Z)/17:0)	1.70103
	123061739	PE(15:1(9Z)/20:0)	1.70103
	123062045	PE(19:1(9Z)/16:0)	1.70103
	14714300	PE-NMe(18:1(9Z)/16:0)	1.70103
	123061045	PC(19:1(9Z)/13:0)	1.70103
	123061692	PE(14:1(9Z)/21:0)	1.70103
	160779850	PC(18:1(11Z)/14:0)	1.70103
	123061093	PC(20:1(11Z)/12:0)	1.70103
	7982979	PC(14:0/18:1(9Z))	1.70103
	7983053	PC(16:0/16:1(9Z))	1.70103
	123062072	PE(20:0/15:1(9Z))	1.70103
	7982977	PC(14:0/18:1(11Z))	1.70103
	123062237	PE(21:0/14:1(9Z))	1.70103
	123062457	PE(17:0/18:1(9Z))	1.70103
	123061648	PE(13:0/22:1(11Z))	1.70103
	123062017	PE(19:0/16:1(9Z))	1.70103
	14714299	PE-NMe(16:0/18:1(9Z))	1.70103
	123061872	PE(18:0/17:1(9Z))	1.70103
	123060640	PC(13:0/19:1(9Z))	1.70103
	123060617	PC(12:0/20:1(11Z))	1.70103
	123061710	PE(15:0/20:1(11Z))	1.70103
	123060788	PC(17:0/15:1(9Z))	1.70103
	123061755	PE(16:0/19:1(9Z))	1.70103
	123060701	PC(15:0/17:1(9Z))	1.70103
	123060870	PC(18:0/14:1(9Z))	1.70103
783.5671m/z, ≤ 5%	123067180	PA(O-18:0/22:1(11Z))	0.863935
	123067287	PA(P-18:0/22:0)	0.863935
	123067202	PA(O-20:0/20:1(11Z))	0.863935
	123067310	PA(P-20:0/20:0)	0.863935
822.6342m/z, ≤ 1%	160779974	PC(O-18:2(9Z,12Z)/20:0)	-0.668768
	123061512	PC(P-16:0/22:1(11Z))	-0.668768
	160779969	PC(O-18:1(9Z)/20:1(11Z))	-0.668768
	123061534	PC(P-18:0/20:1(11Z))	-0.668768
	123061449	PC(O-18:0/20:2(11Z,14Z))	-0.668768
	123061555	PC(P-20:0/18:1(9Z))	-0.668768
	123061430	PC(O-16:0/22:2(13Z,16Z))	-0.668768
	123061467	PC(O-20:0/18:2(9Z,12Z))	-0.668768
695.5730m/z, ≤ 5%	24702210	20:4 Cholesteryl ester	-1.17064
493.3870m/z, ≤ 5%	123068991	Xeniasterol-a	-3.60006
	123068987	25-acetoxy-ergosta-3beta,5alpha,6beta-triol	-3.60006
842.6622m/z, ≤ 5%	123062342	PE(22:2(13Z,16Z)/21:0)	-1.29137
	123062260	PE(21:0/22:2(13Z,16Z))	-1.29137
748.6194m/z, ≤ 5%	123062523	PE(O-16:0/21:0)	-2.73885
	123061601	PC(18:0/O-16:0)	-2.73885
	123062557	PE(O-20:0/17:0)	-2.73885
	123062541	PE(O-18:0/19:0)	-2.73885
	123061457	PC(O-20:0/14:0)	-2.73885
	7983849	PC(O-18:0/16:0)	-2.73885
	7983839	PC(O-17:0/17:0)	-2.73885
	7983796	PC(O-16:0/18:0)	-2.73885
797.6439m/z, ≤ 0,1 %	135636746	13E,15E,18Z,20Z-pentacosatetraen-11-ynyl acetate	-0.451827
	123068875	7-oxo-cholestenone	-0.451827
	7850764	1alpha-hydroxy-24,25-didehydrovitamin D3 / 1alpha-hydroxy-24,25-didehydrocholecalciferol	-0.451827
	7850765	1alpha,25-dihydroxy-9,11-didehydro-3-deoxyvitamin D3 / 1alpha,25-dihydroxy-9,11-didehydro-3-deoxycholecalciferol	-0.451827
	7850761	(22Z)-1alpha-hydroxy-22,23-didehydrovitamin D3 / (22Z)-1alpha-hydroxy-22,23-didehydrocholecalciferol	-0.451827
	7850762	(22Z)-1beta-hydroxy-22,23-didehydrovitamin D3 / (22Z)-1beta-hydroxy-22,23-didehydrocholecalciferol	-0.451827
	7850769	1-oxoprevitamin D3 / 1-oxoprecholecalciferol	-0.451827
	7850768	calicoferol E	-0.451827
	7850767	23,24-didehydro-25-hydroxyvitamin D3 / 23,24-didehydro-25-hydroxycholecalciferol	-0.451827
	123069032	Chabrosterol	-0.451827
	7850766	25-hydroxy-16,17-didehydrovitamin D3 / 25-hydroxy-16,17-didehydrocholecalciferol	-0.451827
	7850760	(22E)-1beta-hydroxy-22,23-didehydrovitamin D3 / (22E)-1beta-hydroxy-22,23-didehydrocholecalciferol	-0.451827
	7850759	(22E)-1alpha-hydroxy-22,23-didehydrovitamin D3 / (22E)-1alpha-hydroxy-22,23-didehydrocholecalciferol	-0.451827
	123068902	24-keto-25dehydrocholesterol	-0.451827
	123068927	3beta-hydroxy-5alpha-cholest-8(9),14(15)-dien-23-one	-0.451827
1522.1368m/z, ≤ 5%	123064995	PG(P-18:0/18:1(9Z))	3.84002
	123064824	PG(O-16:0/20:2(11Z,14Z))	3.84002
	123064967	PG(P-20:0/16:1(9Z))	3.84002
	123064839	PG(O-18:0/18:2(9Z,12Z))	3.84002
1596.0713m/z, ≤ 5%	123064422	PG(20:3(8Z,11Z,14Z)/17:0)	-0.0347269
	123064236	PG(18:3(9Z,12Z,15Z)/19:0)	-0.0347269
	123064208	PG(18:3(6Z,9Z,12Z)/19:0)	-0.0347269
909.5424m/z, ≤ 5%	123065781	PI(22:4(7Z,10Z,13Z,16Z)/16:0)	-4.45752
	123065373	PI(18:3(6Z,9Z,12Z)/20:1(11Z))	-4.45752
	123065617	PI(20:4(5Z,8Z,11Z,14Z)/18:0)	-4.45752
	123065345	PI(18:2(9Z,12Z)/20:2(11Z,14Z))	-4.45752
	123065401	PI(18:3(9Z,12Z,15Z)/20:1(11Z))	-4.45752
	123065431	PI(18:4(6Z,9Z,12Z,15Z)/20:0)	-4.45752
	123065322	PI(18:1(9Z)/20:3(8Z,11Z,14Z))	-4.45752
	123065958	PI(16:0/22:4(7Z,10Z,13Z,16Z))	-4.45752
	123065588	PI(20:3(8Z,11Z,14Z)/18:1(9Z))	-4.45752
	123065530	PI(20:1(11Z)/18:3(9Z,12Z,15Z))	-4.45752
	123065558	PI(20:2(11Z,14Z)/18:2(9Z,12Z))	-4.45752
	74380463	PI(18:0/20:4(5Z,8Z,11Z,14Z))	-4.45752
	14714467	Glc-GP(18:0/20:4(5Z,8Z,11Z,14Z))	-4.45752
	123065940	PI(20:0/18:4(6Z,9Z,12Z,15Z))	-4.45752
	123065529	PI(20:1(11Z)/18:3(6Z,9Z,12Z))	-4.45752
770.5199m/z, ≤ 5%	74382630	N-tryptophanyl-35-aminobacteriohopane-32,33,34-triol	-4.53499
1496.1056m/z, ≤ 1%	123067388	Mannosyl-1beta-phosphomycoketide C34	-4.94631
	123064884	PG(O-18:0/16:0)	-4.94631
	123064854	PG(O-20:0/14:0)	-4.94631
	123064891	PG(O-16:0/18:0)	-4.94631
832.5824m/z, ≤ 5%	123062202	PE(20:4(5Z,8Z,11Z,14Z)/21:0)	-0.341319
	123062365	PE(22:4(7Z,10Z,13Z,16Z)/19:0)	-0.341319
812.5967m/z, ≤ 5%	160779961	PC(O-16:1(9Z)/20:0)	4.7325
	123061505	PC(P-16:0/20:0)	4.7325
	7983815	PC(O-16:0/20:1(9Z))	4.7325
	123062644	PE(P-18:0/21:0)	4.7325
	123061426	PC(O-16:0/20:1(11Z))	4.7325
	123061526	PC(P-18:0/18:0)	4.7325
	123062666	PE(P-20:0/19:0)	4.7325
	123062567	PE(O-20:0/19:1(9Z))	4.7325
	123061441	PC(O-18:0/18:1(9Z))	4.7325
	123061549	PC(P-20:0/16:0)	4.7325
	123061461	PC(O-20:0/16:1(9Z))	4.7325
856.5627m/z, ≤ 5%	74380413	PC(P-18:0/22:6(4Z,7Z,10Z,13Z,16Z,19Z))	1.19724
