# Supplementary material for: Blood-Based Lipidomics Approach to Evaluate Biomarkers Associated With Response to Olanzapine, Risperidone, and Quetiapine Treatment in Schizophrenia Patients
Source: Front Psychiatry. 2018 May 25;9:209. doi: 10.3389/fpsyt.2018.00209 (PMC5982405; doi:10.3389/fpsyt.2018.00209)
Supplement: Supplementary Table 5 — List of non-identified compounds for each of the medication evaluated. [file Table_5.XLSX]

## Sheet: Plan1
	Risperidone	FDR		Olanzapine	FDR		Quetiapine	FDR
10	'6.68_1535.6064m/z'	≤ 0,1 %	3	'6.65_1159.8387n'	≤ 1%	1	'2.72_829.5452n'	≤ 5%
19	'16.66_550.4901m/z'	≤ 5%	4	'8.20_759.8001n'	≤ 5%	12	'1.91_829.5442n'	≤ 5%
22	'13.35_945.6247m/z'	≤ 5%	8	'8.71_791.5989n'	≤ 5%	13	'3.24_771.5400n'	≤ 5%
26	'7.18_1198.8532m/z'	≤ 1%	13	3.49_377.7727n'	≤ 5%	22	'1.16_1011.1456m/z'	≤ 1%
27	'6.67_1623.0840m/z'	≤ 5%	15	'4.50_827.5889n'	≤ 5%	25	'2.73_880.5613m/z'	≤ 5%
31	'4.75_872.5694m/z'	≤ 5%	19	'0.65_583.2552m/z'	≤ 5%	28	'3.58_858.5821m/z'	≤ 5%
33	'4.34_872.5721m/z'	≤ 5%	28	'3.88_764.5521m/z'	≤ 5%	39	'6.45_905.5038m/z'	≤ 5%
34	'0.54_315.0037m/z'	≤ 5%	31	'4.36_866.5838m/z'	≤ 5%	47	'8.24_828.6041m/z'	≤ 5%
35	'0.53_270.9777m/z'	≤ 5%	33	'4.71_866.5796m/z'	≤ 5%	51	'8.75_1201.3758m/z'	≤ 5%
36	'0.52_548.8276m/z'	≤ 5%	37	'5.89_1485.1313m/z'	≤ 5%	56	'10.48_759.6308m/z'	≤ 5%
			39	'5.91_1418.1265m/z'	≤ 5%	59	'13.35_877.6396m/z'	≤ 5%
			41	'5.97_1509.1289m/z'	≤ 1%	60	'13.77_642.5668m/z'	≤ 5%
			42	'6.00_784.5729m/z'	≤ 5%	67	'15.42_923.7614m/z'	≤ 5%
			44	'6.55_808.6539m/z'	≤ 5%	70	'14.40_726.5312m/z'	≤ 5%
			45	'6.66_1160.8378m/z'	≤ 5%	75	'12.58_775.6356m/z'	≤ 5%
			46	'6.67_1156.8215m/z'	≤ 5%	83	'7.29_747.5439m/z'	≤ 1%
			47	'6.68_1535.6064m/z'	≤ 1%	86	'6.69_1569.5992m/z'	≤ 5%
			48	'6.72_1676.0674m/z'	≤ 5%	92	'6.44_1230.3198m/z'	≤ 5%
			50	'7.80_694.5111m/z'	≤ 5%	94	'6.44_1195.8306m/z'	≤ 5%
			51	'8.21_1531.6454m/z'	≤ 5%	95	6.43_1195.3293m/z'	≤ 1%
			58	'10.78_875.6225m/z'	≤ 5%	99	'5.64_940.5247m/z'	≤ 5%
			60	'12.68_774.6288m/z'	≤ 5%	101	'5.42_829.5522m/z'	≤ 5%
			61	'13.35_877.6396m/z'	≤ 1%	107	'3.91_840.5424m/z'	≤ 5%
			64	'16.66_339.2891m/z'	≤ 5%	114	'1.16_1003.1571m/z'	≤ 5%
			65	'16.47_950.8165m/z'	≤ 5%	118	'0.52_203.0526m/z'	≤ 5%
			67	'14.99_646.6478m/z'	≤ 5%
			70	'14.33_794.6808m/z'	≤ 5%
			73	'13.37_793.6717m/z'	≤ 5%
			84	'8.54_926.5812m/z'	≤ 5%
			90	'6.87_717.5850m/z'	≤ 5%
			92	'6.70_1528.6198m/z'	≤ 5%
			95	'6.65_1183.3285m/z'	≤ 0,1 %
			97	'6.64_1159.8304m/z'	≤ 5%
			106	'5.91_1417.6262m/z'	≤ 5%
			111	'5.42_896.5353m/z'	≤ 5%
			115	'4.42_820.5676m/z'	≤ 1%
			120	'3.57_825.5656m/z'	≤ 5%
			127	'1.62_524.5547m/z'	≤ 5%
			131	'1.15_788.9831m/z'	≤ 5%
